# Supplementary material for: Evaluation of Toxicogenomics Approaches for Assessing the Risk of Nongenotoxic Carcinogenicity in Rat Liver
Source: PLoS One. 2014 May 14;9(5):e97678. doi: 10.1371/journal.pone.0097678 (PMC4020844; doi:10.1371/journal.pone.0097678)
Supplement: Table S2 — Excel file with pathways enriched in signatures. This file contains the KEGG pathways enriched among the genes of each published or novel signature in tabular format. For each pathway the corresponding KEGG identifier, name and the number of deregulated genes is given. The significance of the enrichment was measured by means of FDR-corrected p-values (q-values) using a cutoff of q <0.05. (XLS) [file pone.0097678.s011.xls]

## Sheet: Auerbach
No enriched pathways were found in signature

## Sheet: Ellinger
KeggID	KeggName	NumGenes	Pvalue	Qvalue
rno04115	p53 signaling pathway	5	2.04886e-05	0.00110588
rno05219	Bladder cancer	4	2.14734e-05	0.00110588
rno01040	Biosynthesis of unsaturated fatty acids	3	0.000204136	0.00580029
rno04110	Cell cycle	5	0.000225254	0.00580029
rno05220	Chronic myeloid leukemia	4	0.000303323	0.00624846
rno05215	Prostate cancer	4	0.000609362	0.0104607
rno00620	Pyruvate metabolism	3	0.000784289	0.0115403
rno05416	Viral myocarditis	4	0.000973245	0.0125305
rno05214	Glioma	3	0.00254028	0.0271107
rno05200	Pathways in cancer	6	0.0026321	0.0271107
rno05218	Melanoma	3	0.00341386	0.0319662
rno04310	Wnt signaling pathway	4	0.00443388	0.0363744
rno00010	Glycolysis / Gluconeogenesis	3	0.00493361	0.0363744
rno00340	Histidine metabolism	2	0.00538109	0.0363744
rno04950	Maturity onset diabetes of the young	2	0.00580399	0.0363744
rno04012	ErbB signaling pathway	3	0.00600354	0.0363744
rno05222	Small cell lung cancer	3	0.00600354	0.0363744
rno04612	Antigen processing and presentation	3	0.00719415	0.0411665
rno05216	Thyroid cancer	2	0.00812398	0.0440405

## Sheet: Fielden
No enriched pathways were found in signature

## Sheet: Nakayama
KeggID	KeggName	NumGenes	Pvalue	Qvalue
rno04115	p53 signaling pathway	5	1.2562e-06	9.92399e-05
rno00380	Tryptophan metabolism	4	5.92537e-06	0.000234052
rno00071	Fatty acid metabolism	3	0.000239735	0.00631303
rno04976	Bile secretion	3	0.000844373	0.0134011
rno00980	Metabolism of xenobiotics by cytochrome P450	3	0.000877453	0.0134011
rno03320	PPAR signaling pathway	3	0.00101781	0.0134011
rno00340	Histidine metabolism	2	0.00179759	0.0183713
rno00410	beta-Alanine metabolism	2	0.00194264	0.0183713
rno00053	Ascorbate and aldarate metabolism	2	0.00209293	0.0183713
rno00040	Pentose and glucuronate interconversions	2	0.00274574	0.0216914
rno00640	Propanoate metabolism	2	0.00347922	0.0249871
rno00620	Pyruvate metabolism	2	0.00472513	0.0311071
rno00561	Glycerolipid metabolism	2	0.00664534	0.037121
rno05200	Pathways in cancer	4	0.00765172	0.037121
rno00310	Lysine degradation	2	0.00771104	0.037121
rno00280	Valine, leucine and isoleucine degradation	2	0.00771104	0.037121
rno00330	Arginine and proline metabolism	2	0.00798807	0.037121

## Sheet: Nie
KeggID	KeggName	NumGenes	Pvalue	Qvalue
rno00053	Ascorbate and aldarate metabolism	1	0.00893147	0.0257059
rno00040	Pentose and glucuronate interconversions	1	0.010249	0.0257059
rno00270	Cysteine and methionine metabolism	1	0.0122225	0.0257059
rno00860	Porphyrin and chlorophyll metabolism	1	0.0135364	0.0257059
rno00514	Other types of O-glycan biosynthesis	1	0.0138646	0.0257059
rno04978	Mineral absorption	1	0.0151766	0.0257059
rno00500	Starch and sucrose metabolism	1	0.0155044	0.0257059
rno00140	Steroid hormone biosynthesis	1	0.0174692	0.0257059
rno00983	Drug metabolism - other enzymes	1	0.0177964	0.0257059
rno00830	Retinol metabolism	1	0.0230184	0.0291265
rno00980	Metabolism of xenobiotics by cytochrome P450	1	0.0246455	0.0291265
rno00982	Drug metabolism - cytochrome P450	1	0.0282172	0.0305687

## Sheet: Uehara (2008)
KeggID	KeggName	NumGenes	Pvalue	Qvalue
rno03008	Ribosome biogenesis in eukaryotes	7	7.34358e-07	4.18584e-05
rno03013	RNA transport	6	0.000306688	0.00874062

## Sheet: Uehara (2011)
No enriched pathways were found in signature

## Sheet: EFS with standard methods
KeggID	KeggName	NumGenes	Pvalue	Qvalue
rno04976	Bile secretion	5	1.30999e-06	8.64597e-05
rno00620	Pyruvate metabolism	3	0.000160152	0.00348334
rno02010	ABC transporters	3	0.000211112	0.00348334
rno04975	Fat digestion and absorption	3	0.000211112	0.00348334
rno05150	Staphylococcus aureus infection	3	0.000271437	0.00358296
rno00910	Nitrogen metabolism	2	0.00158923	0.0174816
rno00410	beta-Alanine metabolism	2	0.00202627	0.0191049
rno00640	Propanoate metabolism	2	0.0036272	0.0296251
rno05020	Prion diseases	2	0.00403979	0.0296251
rno05322	Systemic lupus erythematosus	3	0.00459683	0.0303391
rno00983	Drug metabolism - other enzymes	2	0.00831903	0.0452254
rno00330	Arginine and proline metabolism	2	0.00831903	0.0452254
rno00480	Glutathione metabolism	2	0.00890803	0.0452254
rno05332	Graft-versus-host disease	2	0.0101365	0.045823
rno05330	Allograft rejection	2	0.0107754	0.045823
rno04145	Phagosome	3	0.0111086	0.045823
rno04940	Type I diabetes mellitus	2	0.0131361	0.0468761
rno04610	Complement and coagulation cascades	2	0.0131361	0.0468761
rno05320	Autoimmune thyroid disease	2	0.0142049	0.0468761
rno05133	Unknown	2	0.0142049	0.0468761

## Sheet: EFS with statistical methods
KeggID	KeggName	NumGenes	Pvalue	Qvalue
rno00260	Glycine, serine and threonine metabolism	1	0.055	0.1318
rno00010	Glycolysis / Gluconeogenesis	1	0.0583	0.1318
rno00510	N-Glycan biosynthesis	1	0.0695	0.1318
rno04623	Cytosolic DNA-sensing pathway	1	0.0759	0.1318
rno01230	Biosynthesis of amino acids	1	0.0759	0.1318
rno04115	p53 signaling pathway	1	0.0948	0.1318
rno01200	Carbon metabolism	1	0.1025	0.1318
rno05164	Influenza A	1	0.1738	0.1907
rno03010	Ribosome	1	0.1907	0.1907

## Sheet: EFS with all methods
KeggID	KeggName	NumGenes	Pvalue	Qvalue
rno05020	Prion diseases	3	9.271e-05	0.002318
rno05150	Staphylococcus aureus infection	3	0.0002428	0.002681
rno05322	Systemic lupus erythematosus	3	0.0003218	0.002681
rno05133	Pertussis	3	0.0006847	0.004279
rno04610	Complement and coagulation cascades	3	0.001136	0.00568
rno05142	Chagas disease (American trypanosomiasis)	3	0.001615	0.006731
rno00740	Riboflavin metabolism	1	0.0274	0.0979
rno00910	Nitrogen metabolism	1	0.0364	0.1137
rno00630	Glyoxylate and dicarboxylate metabolism	1	0.0599	0.1642
rno00860	Porphyrin and chlorophyll metabolism	1	0.0657	0.1642
rno00250	Alanine, aspartate and glutamate metabolism	1	0.0743	0.1689
rno04370	VEGF signaling pathway	1	0.1025	0.2136
rno00330	Arginine and proline metabolism	1	0.1217	0.2209
rno04623	Cytosolic DNA-sensing pathway	1	0.1325	0.2209
rno01230	Biosynthesis of amino acids	1	0.1325	0.2209
rno04115	p53 signaling pathway	1	0.1642	0.2566
rno04727	GABAergic synapse	1	0.177	0.2604
rno04724	Glutamatergic synapse	1	0.2265	0.3146
rno05164	Influenza A	1	0.291	0.3665
rno03040	Spliceosome	1	0.2932	0.3665
rno04144	Endocytosis	1	0.3441	0.3956
rno04510	Focal adhesion	1	0.3481	0.3956
rno05205	Proteoglycans in cancer	1	0.3779	0.4108
rno04060	Cytokine-cytokine receptor interaction	1	0.4679	0.4874
rno04151	PI3K-Akt signaling pathway	1	0.5156	0.5156

[truncated: 1 more sheets: SR signature]
